# Supplementary material for: Asymmetric synthesis of metallocenes with planar and central chirality by rhodium-catalyzed desymmetrization reactions
Source: Chem Sci. 2025 Feb 26;16(14):5880–6. doi: 10.1039/d5sc00158g (PMC11880838; doi:10.1039/d5sc00158g)
Supplement: SC-016-D5SC00158G-s002 [file SC-016-D5SC00158G-s002.cif]

# Supplementary Information (SI) for Chemical Science.
# This journal is © The Royal Society of Chemistry 2025

####################################################################### 
# 
# This file contains crystal structure data downloaded from the 
# Cambridge Structural Database (CSD) hosted by the Cambridge 
# Crystallographic Data Centre (CCDC).
# 
# Full information about CCDC data access policies and citation 
# guidelines are available at http://www.ccdc.cam.ac.uk/access/V1 
# 
# Audit and citation data items may have been added by the CCDC. 
# Please retain this information to preserve the provenance of 
# this file and to allow appropriate attribution of the data. 
# 
#######################################################################

data_febr
_database_code_depnum_ccdc_archive 'CCDC 2403094'
loop_
_audit_author_name
_audit_author_address
'hang nannan'
;InnerMongoliaUniversity
China
;
_audit_update_record             
;
2024-11-15 deposited with the CCDC.	2025-02-26 downloaded from the CCDC.
;
_audit_creation_date             2023-04-11
_audit_creation_method           
;
Olex2 1.5-beta
(compiled 2022.04.07 svn.rca3783a0 for OlexSys, GUI svn.r6439)
;
_shelx_SHELXL_version_number     2018/3
_chemical_name_common            ?
_chemical_name_systematic        ?
_chemical_formula_moiety         'C18 H15 Br Fe O2'
_chemical_formula_sum            'C18 H15 Br Fe O2'
_chemical_formula_weight         399.06
_chemical_absolute_configuration ad
_chemical_melting_point          ?
loop_
_atom_type_symbol
_atom_type_description
_atom_type_scat_dispersion_real
_atom_type_scat_dispersion_imag
_atom_type_scat_source
C C 0.0181 0.0091 'International Tables Vol C Tables 4.2.6.8 and 6.1.1.4'
H H 0.0000 0.0000 'International Tables Vol C Tables 4.2.6.8 and 6.1.1.4'
Br Br -0.6763 1.2805 'International Tables Vol C Tables 4.2.6.8 and 6.1.1.4'
Fe Fe -1.1336 3.1974 'International Tables Vol C Tables 4.2.6.8 and 6.1.1.4'
O O 0.0492 0.0322 'International Tables Vol C Tables 4.2.6.8 and 6.1.1.4'

_shelx_space_group_comment       
;
The symmetry employed for this shelxl refinement is uniquely defined
by the following loop, which should always be used as a source of
symmetry information in preference to the above space-group names.
They are only intended as comments.
;
_space_group_crystal_system      triclinic
_space_group_IT_number           1
_space_group_name_H-M_alt        'P 1'
_space_group_name_Hall           'P 1'
loop_
_space_group_symop_operation_xyz
'x, y, z'

_cell_length_a                   7.6130(5)
_cell_length_b                   8.5829(4)
_cell_length_c                   12.8193(7)
_cell_angle_alpha                80.360(4)
_cell_angle_beta                 73.628(5)
_cell_angle_gamma                82.082(5)
_cell_volume                     788.68(8)
_cell_formula_units_Z            2
_cell_measurement_reflns_used    6293
_cell_measurement_temperature    219.99(10)
_cell_measurement_theta_max      73.2370
_cell_measurement_theta_min      3.5620
_shelx_estimated_absorpt_T_max   ?
_shelx_estimated_absorpt_T_min   ?
_exptl_absorpt_coefficient_mu    10.660
_exptl_absorpt_correction_T_max  1.00000
_exptl_absorpt_correction_T_min  0.40065
_exptl_absorpt_correction_type   multi-scan
_exptl_absorpt_process_details   
;
CrysAlisPro 1.171.38.43f (Rigaku Oxford Diffraction, 2015)
Empirical absorption correction using spherical harmonics,
 implemented in SCALE3 ABSPACK scaling algorithm.
;
_exptl_absorpt_special_details   ?
_exptl_crystal_colour            'light red'
_exptl_crystal_density_diffrn    1.680
_exptl_crystal_density_meas      ?
_exptl_crystal_density_method    ?
_exptl_crystal_description       block
_exptl_crystal_F_000             400
_exptl_crystal_size_max          0.16
_exptl_crystal_size_mid          0.12
_exptl_crystal_size_min          0.11
_exptl_transmission_factor_max   ?
_exptl_transmission_factor_min   ?
_diffrn_reflns_av_R_equivalents  0.0551
_diffrn_reflns_av_unetI/netI     0.0644
_diffrn_reflns_Laue_measured_fraction_full 0.997
_diffrn_reflns_Laue_measured_fraction_max 0.977
_diffrn_reflns_limit_h_max       9
_diffrn_reflns_limit_h_min       -9
_diffrn_reflns_limit_k_max       10
_diffrn_reflns_limit_k_min       -10
_diffrn_reflns_limit_l_max       15
_diffrn_reflns_limit_l_min       -15
_diffrn_reflns_number            12506
_diffrn_reflns_point_group_measured_fraction_full 0.950
_diffrn_reflns_point_group_measured_fraction_max 0.914
_diffrn_reflns_theta_full        67.684
_diffrn_reflns_theta_max         74.010
_diffrn_reflns_theta_min         3.627
_diffrn_ambient_environment      N~2~
_diffrn_ambient_temperature      219.99(10)
_diffrn_detector                 'CCD plate'
_diffrn_detector_area_resol_mean 5.2684
_diffrn_detector_type            AtlasS2
_diffrn_measured_fraction_theta_full 0.997
_diffrn_measured_fraction_theta_max 0.977
_diffrn_measurement_details      
;
List of Runs (angles in degrees, time in seconds):

  # Type    Start    End  Width  t~exp~   \w     \q     \k     \f   Frames
#--------------------------------------------------------------------------
  1  \w   -114.00 -59.00   1.00    1.30    --  -40.98 -37.00 150.00   55
  2  \w    -58.00 -20.00   1.00    1.30    --  -40.98 -37.00 150.00   38
  3  \w   -112.00 -13.00   1.00    1.30    --  -40.98 -57.00 -60.00   99
  4  \w    -63.00  31.00   1.00    1.30    --  -40.98  37.00 -60.00   94
  5  \w     24.00  81.00   1.00    1.30    --   40.98-125.00-180.00   57
  6  \w      1.00  81.00   1.00    1.30    --   40.98 -99.00  30.00   80
  7  \w     27.00  63.00   1.00    1.30    --   40.98-125.00   0.00   36
  8  \w     14.00  39.00   1.00    1.30    --   40.98  57.00   0.00   25
  9  \w      6.00  31.00   1.00    1.30    --   42.00  87.00 -61.95   25
 10  \w      6.00  33.00   1.00    1.30    --   42.00  88.00 110.54   27
 11  \w     11.00  38.00   1.00    1.30    --   46.00  84.00  23.98   27
 12  \w     20.00  45.00   1.00    1.30    --   50.00  81.00-172.02   25
 13  \w     20.00  46.00   1.00    1.30    --   54.00  81.00  75.40   26
 14  \w     21.00  46.00   1.00    1.30    --   54.00  79.00 -23.38   25
 15  \w     65.00 107.00   1.00    1.30    --   58.00  76.00 127.22   42
 16  \w     26.00  52.00   1.00    1.30    --   58.00  76.00 127.22   26
 17  \w     32.00  59.00   1.00    1.30    --   62.00  77.00 -15.17   27
 18  \w     29.00  61.00   1.00    1.30    --   62.00  77.00 140.59   32
 19  \w     30.00  79.00   1.00    1.30    --   62.00  77.00  33.99   49
 20  \w     85.00 136.00   1.00    1.30    --   62.00  77.00 -15.17   51
 21  \w     34.00  71.00   1.00    1.30    --   66.00  77.00 -67.12   37
 22  \w     35.00  66.00   1.00    1.30    --   66.00  76.00 156.69   31
 23  \w     90.00 142.00   1.00    1.30    --   66.00  77.00-151.98   52
 24  \w     34.00  70.00   1.00    1.30    --   66.00  77.00-151.98   36
 25  \w    113.00 146.00   1.00    1.30    --   70.00  77.00-103.11   33
 26  \w     37.00  72.00   1.00    1.30    --   70.00  77.00-103.11   35
 27  \w     76.00 178.00   1.00    2.60    --  107.58  77.00-150.00  102
 28  \w     82.00 131.00   1.00    2.60    --  107.58  61.00  30.00   49
 29  \w     79.00 131.00   1.00    2.60    --  107.58  77.00 150.00   52
 30  \w     75.00 146.00   1.00    2.60    --  107.58  77.00 -90.00   71
 31  \w     75.00 101.00   1.00    2.60    --  107.58  77.00 -30.00   26
 32  \w     78.00 104.00   1.00    2.60    --  107.58  61.00  60.00   26
 33  \w     81.00 108.00   1.00    2.60    --  107.58  61.00 150.00   27
 34  \w     80.00 176.00   1.00    2.60    --  107.58  61.00 -60.00   96
 35  \w     75.00 102.00   1.00    2.60    --  107.58  77.00   0.00   27
 36  \w    123.00 176.00   1.00    2.60    --  107.58  77.00 120.00   53
 37  \w     36.00 120.00   1.00    2.60    --  107.58-125.00  60.00   84
 38  \w     76.00 145.00   1.00    2.60    --  107.58  77.00  90.00   69
 39  \w     25.00 106.00   1.00    2.60    --  107.58 -94.00 150.00   81
 40  \w     76.00 177.00   1.00    2.60    --  107.58  77.00-180.00  101
 41  \w     78.00 105.00   1.00    2.60    --  107.58  61.00 -30.00   27
 42  \w     76.00 101.00   1.00    2.60    --  107.58  77.00 120.00   25
 43  \w    153.00 178.00   1.00    2.60    --  107.58  61.00  90.00   25
 44  \w     78.00 135.00   1.00    2.60    --  107.58  61.00-180.00   57
 45  \w    119.00 174.00   1.00    2.60    --  107.58  77.00  60.00   55
 46  \w     75.00 174.00   1.00    2.60    --  107.58  77.00  30.00   99
 47  \w     83.00 120.00   1.00    2.60    --  107.58  61.00  90.00   37
 48  \w     75.00 102.00   1.00    2.60    --  107.58  77.00  60.00   27
 49  \w    143.00 170.00   1.00    2.60    --  107.58  61.00   0.00   27
 50  \w     75.00 151.00   1.00    2.60    --  107.58  77.00-120.00   76
 51  \w     81.00 113.00   1.00    2.60    --  107.58  61.00   0.00   32
 52  \w    117.00 172.00   1.00    2.60    --  107.58  77.00 -30.00   55
 53  \w    140.00 178.00   1.00    2.60    --  107.58 125.00-150.00   38
 54  \w     41.00 133.00   1.00    2.60    --  107.58 -77.00-150.00   92
;
_diffrn_measurement_device       'four-circle diffractometer'
_diffrn_measurement_device_type  'SuperNova, Dual, Cu at zero, AtlasS2'
_diffrn_measurement_method       '\w scans'
_diffrn_orient_matrix_type       
'CrysAlisPro convention (1999,Acta A55,543-557)'
_diffrn_orient_matrix_UB_11      -0.0554608000
_diffrn_orient_matrix_UB_12      -0.1576470000
_diffrn_orient_matrix_UB_13      0.0715176000
_diffrn_orient_matrix_UB_21      -0.1276656000
_diffrn_orient_matrix_UB_22      0.0926571000
_diffrn_orient_matrix_UB_23      0.0901135000
_diffrn_orient_matrix_UB_31      -0.1597508000
_diffrn_orient_matrix_UB_32      0.0039082000
_diffrn_orient_matrix_UB_33      -0.0524035000
_diffrn_radiation_monochromator  mirror
_diffrn_radiation_probe          x-ray
_diffrn_radiation_type           'Cu K\a'
_diffrn_radiation_wavelength     1.54184
_diffrn_source                   'micro-focus sealed X-ray tube'
_diffrn_source_type              'SuperNova (Cu) X-ray Source'
_reflns_Friedel_coverage         0.870
_reflns_Friedel_fraction_full    0.904
_reflns_Friedel_fraction_max     0.850
_reflns_number_gt                5326
_reflns_number_total             5856
_reflns_special_details          
;
 Reflections were merged by SHELXL according to the crystal
 class for the calculation of statistics and refinement.
 
 _reflns_Friedel_fraction is defined as the number of unique
 Friedel pairs measured divided by the number that would be
 possible theoretically, ignoring centric projections and
 systematic absences.
;
_reflns_threshold_expression     'I > 2\s(I)'
_computing_cell_refinement       'CrysAlisPro 1.171.38.43f (Rigaku OD, 2015)'
_computing_data_collection       'CrysAlisPro 1.171.38.43f (Rigaku OD, 2015)'
_computing_data_reduction        'CrysAlisPro 1.171.38.43f (Rigaku OD, 2015)'
_computing_molecular_graphics    'Olex2 1.5-beta (Dolomanov et al., 2009)'
_computing_publication_material  'Olex2 1.5-beta (Dolomanov et al., 2009)'
_computing_structure_refinement  'SHELXL 2018/3 (Sheldrick, 2015)'
_computing_structure_solution    'SHELXS  (Sheldrick, 2008)'
_refine_diff_density_max         0.401
_refine_diff_density_min         -0.524
_refine_diff_density_rms         0.082
_refine_ls_abs_structure_details 
;
 Flack x determined using 2106 quotients [(I+)-(I-)]/[(I+)+(I-)]
 (Parsons, Flack and Wagner, Acta Cryst. B69 (2013) 249-259).
;
_refine_ls_abs_structure_Flack   -0.006(5)
_refine_ls_extinction_coef       .
_refine_ls_extinction_method     none
_refine_ls_goodness_of_fit_ref   1.080
_refine_ls_hydrogen_treatment    constr
_refine_ls_matrix_type           full
_refine_ls_number_parameters     399
_refine_ls_number_reflns         5856
_refine_ls_number_restraints     3
_refine_ls_R_factor_all          0.0507
_refine_ls_R_factor_gt           0.0445
_refine_ls_restrained_S_all      1.080
_refine_ls_shift/su_max          0.000
_refine_ls_shift/su_mean         0.000
_refine_ls_structure_factor_coef Fsqd
_refine_ls_weighting_details     
'w=1/[\s^2^(Fo^2^)+(0.0484P)^2^+0.4043P] where P=(Fo^2^+2Fc^2^)/3'
_refine_ls_weighting_scheme      calc
_refine_ls_wR_factor_gt          0.1133
_refine_ls_wR_factor_ref         0.1195
_refine_special_details          ?
_olex2_refinement_description    
;
1. Fixed Uiso
 At 1.2 times of:
  All C(H) groups
 At 1.5 times of:
  All O(H) groups
2.a Ternary CH refined with riding coordinates:
 C7(H7), C25(H25)
2.b Aromatic/amide H refined with riding coordinates:
 C2(H2), C3(H3), C5(H5), C6(H6), C9(H9), C10(H10), C12(H12), C13(H13),
 C14(H14), C15(H15), C16(H16), C17(H17), C18(H18), C20(H20), C21(H21), C23(H23),
  C24(H24), C28(H28), C29(H29), C30(H30), C31(H31), C32(H32), C33(H33),
 C34(H34), C35(H35), C36(H36)
2.c Idealised tetrahedral OH refined as rotating group:
 O1(H1), O3(H3A)
;
_atom_sites_solution_hydrogens   geom
_atom_sites_solution_primary     direct
_atom_sites_solution_secondary   ?
loop_
_atom_site_label
_atom_site_type_symbol
_atom_site_fract_x
_atom_site_fract_y
_atom_site_fract_z
_atom_site_U_iso_or_equiv
_atom_site_adp_type
_atom_site_occupancy
_atom_site_site_symmetry_order
_atom_site_calc_flag
_atom_site_refinement_flags_posn
_atom_site_refinement_flags_adp
_atom_site_refinement_flags_occupancy
_atom_site_disorder_assembly
_atom_site_disorder_group
Br1 Br 0.66734(18) 0.20794(15) 0.00398(10) 0.0721(4) Uani 1 1 d . . . . .
Fe03 Fe 1.14082(15) 0.83383(12) 0.29408(9) 0.0311(3) Uani 1 1 d . . . . .
O1 O 1.2137(8) 0.4099(7) 0.2884(5) 0.0403(13) Uani 1 1 d . . . . .
H1 H 1.240767 0.401605 0.346723 0.060 Uiso 1 1 calc R U . . .
O2 O 0.7180(9) 0.6512(7) 0.4816(5) 0.0489(16) Uani 1 1 d . . . . .
C1 C 0.9396(11) 0.4040(8) 0.2320(6) 0.0304(16) Uani 1 1 d . . . . .
C2 C 0.7509(12) 0.3982(10) 0.2597(7) 0.0383(18) Uani 1 1 d . . . . .
H2 H 0.678775 0.433163 0.324654 0.046 Uiso 1 1 calc R U . . .
C3 C 0.6677(13) 0.3413(11) 0.1923(8) 0.045(2) Uani 1 1 d . . . . .
H3 H 0.541140 0.336290 0.211658 0.054 Uiso 1 1 calc R U . . .
C4 C 0.7770(13) 0.2925(10) 0.0960(7) 0.0400(19) Uani 1 1 d . . . . .
C5 C 0.9624(13) 0.2976(10) 0.0655(7) 0.0414(19) Uani 1 1 d . . . . .
H5 H 1.032600 0.263734 -0.000239 0.050 Uiso 1 1 calc R U . . .
C6 C 1.0460(12) 0.3537(10) 0.1330(6) 0.0366(17) Uani 1 1 d . . . . .
H6 H 1.172751 0.357977 0.112548 0.044 Uiso 1 1 calc R U . . .
C7 C 1.0282(11) 0.4780(9) 0.3018(6) 0.0317(16) Uani 1 1 d . . . . .
H7 H 0.959671 0.458153 0.379177 0.038 Uiso 1 1 calc R U . . .
C8 C 1.0203(10) 0.6541(8) 0.2637(6) 0.0267(14) Uani 1 1 d . . . . .
C9 C 1.0718(13) 0.8906(10) 0.1480(7) 0.042(2) Uani 1 1 d . . . . .
H9 H 1.124393 0.964193 0.089436 0.051 Uiso 1 1 calc R U . . .
C10 C 0.9178(12) 0.9233(10) 0.2370(7) 0.0385(18) Uani 1 1 d . . . . .
H10 H 0.851502 1.021580 0.246949 0.046 Uiso 1 1 calc R U . . .
C11 C 0.8829(11) 0.7768(9) 0.3089(6) 0.0308(16) Uani 1 1 d . . . . .
C12 C 0.7490(11) 0.7686(10) 0.4149(7) 0.0361(17) Uani 1 1 d . . . . .
H12 H 0.680013 0.862876 0.433598 0.043 Uiso 1 1 calc R U . . .
C13 C 1.3070(14) 0.7390(12) 0.3945(8) 0.049(2) Uani 1 1 d . . . . .
H13 H 1.324701 0.632471 0.422198 0.059 Uiso 1 1 calc R U . . .
C14 C 1.4074(13) 0.8172(18) 0.2944(9) 0.063(3) Uani 1 1 d . . . . .
H14 H 1.502663 0.769649 0.243030 0.076 Uiso 1 1 calc R U . . .
C15 C 1.342(2) 0.9769(17) 0.2845(11) 0.078(4) Uani 1 1 d . . . . .
H15 H 1.387387 1.054979 0.227176 0.094 Uiso 1 1 calc R U . . .
C16 C 1.1955(19) 0.9984(12) 0.3756(11) 0.065(3) Uani 1 1 d . . . . .
H16 H 1.123071 1.093182 0.389027 0.078 Uiso 1 1 calc R U . . .
C17 C 1.1756(14) 0.8534(13) 0.4438(8) 0.051(2) Uani 1 1 d . . . . .
H17 H 1.088953 0.835910 0.511082 0.061 Uiso 1 1 calc R U . . .
C18 C 1.1315(12) 0.7270(10) 0.1637(7) 0.0396(19) Uani 1 1 d . . . . .
H18 H 1.228617 0.675128 0.115991 0.048 Uiso 1 1 calc R U . . .
Br2 Br -0.41312(14) 0.73723(14) 0.99611(9) 0.0651(4) Uani 1 1 d . . . . .
Fe3 Fe 0.55481(16) 0.17680(13) 0.69450(10) 0.0346(3) Uani 1 1 d . . . . .
O3 O 0.4730(8) 0.6055(8) 0.6925(5) 0.0446(15) Uani 1 1 d . . . . .
H3A H 0.559353 0.602123 0.637345 0.067 Uiso 1 1 calc R U . . .
O4 O 0.2614(12) 0.3491(9) 0.5012(6) 0.0606(19) Uani 1 1 d . . . . .
C19 C 0.1472(11) 0.5972(9) 0.7526(6) 0.0304(15) Uani 1 1 d . . . . .
C20 C 0.1421(11) 0.6602(10) 0.8461(7) 0.0362(17) Uani 1 1 d . . . . .
H20 H 0.251471 0.672326 0.861347 0.043 Uiso 1 1 calc R U . . .
C21 C -0.0261(14) 0.7059(11) 0.9181(7) 0.048(2) Uani 1 1 d . . . . .
H21 H -0.029474 0.750595 0.979935 0.057 Uiso 1 1 calc R U . . .
C22 C -0.1855(12) 0.6834(10) 0.8955(7) 0.0386(19) Uani 1 1 d . . . . .
C23 C -0.1854(13) 0.6213(10) 0.8030(8) 0.0427(19) Uani 1 1 d . . . . .
H23 H -0.295072 0.607024 0.789041 0.051 Uiso 1 1 calc R U . . .
C24 C -0.0172(13) 0.5808(10) 0.7313(7) 0.0408(19) Uani 1 1 d . . . . .
H24 H -0.014918 0.541736 0.667494 0.049 Uiso 1 1 calc R U . . .
C25 C 0.3269(11) 0.5284(9) 0.6810(6) 0.0331(16) Uani 1 1 d . . . . .
H25 H 0.322979 0.545368 0.604097 0.040 Uiso 1 1 calc R U . . .
C26 C 0.3448(11) 0.3532(9) 0.7213(6) 0.0337(16) Uani 1 1 d . . . . .
C27 C 0.2969(13) 0.2262(11) 0.6748(8) 0.0416(19) Uani 1 1 d . . . . .
C28 C 0.3097(15) 0.0834(12) 0.7495(10) 0.056(3) Uani 1 1 d . . . . .
H28 H 0.287201 -0.016600 0.740450 0.067 Uiso 1 1 calc R U . . .
C29 C 0.3617(13) 0.1198(12) 0.8386(8) 0.051(3) Uani 1 1 d . . . . .
H29 H 0.380292 0.047987 0.898255 0.062 Uiso 1 1 calc R U . . .
C30 C 0.3810(13) 0.2837(11) 0.8223(7) 0.044(2) Uani 1 1 d . . . . .
H30 H 0.412671 0.337810 0.870438 0.053 Uiso 1 1 calc R U . . .
C31 C 0.2692(15) 0.2316(12) 0.5675(10) 0.055(3) Uani 1 1 d . . . . .
H31 H 0.256113 0.135699 0.547162 0.066 Uiso 1 1 calc R U . . .
C32 C 0.7953(13) 0.0514(12) 0.7138(8) 0.050(2) Uani 1 1 d . . . . .
H32 H 0.811743 -0.015827 0.775863 0.060 Uiso 1 1 calc R U . . .
C33 C 0.7458(15) 0.0057(11) 0.6258(8) 0.054(3) Uani 1 1 d . . . . .
H33 H 0.722193 -0.095450 0.619867 0.065 Uiso 1 1 calc R U . . .
C34 C 0.7388(16) 0.1444(13) 0.5479(8) 0.060(3) Uani 1 1 d . . . . .
H34 H 0.711679 0.149198 0.481031 0.072 Uiso 1 1 calc R U . . .
C35 C 0.7800(14) 0.2732(12) 0.5895(8) 0.057(3) Uani 1 1 d . . . . .
H35 H 0.783052 0.377686 0.555344 0.068 Uiso 1 1 calc R U . . .
C36 C 0.8160(13) 0.2153(12) 0.6923(8) 0.047(2) Uani 1 1 d . . . . .
H36 H 0.847486 0.274708 0.737484 0.057 Uiso 1 1 calc R U . . .

loop_
_atom_site_aniso_label
_atom_site_aniso_U_11
_atom_site_aniso_U_22
_atom_site_aniso_U_33
_atom_site_aniso_U_23
_atom_site_aniso_U_13
_atom_site_aniso_U_12
Br1 0.0917(9) 0.0889(8) 0.0573(6) -0.0077(6) -0.0440(6) -0.0341(7)
Fe03 0.0346(7) 0.0321(6) 0.0292(6) -0.0031(4) -0.0113(5) -0.0073(5)
O1 0.037(3) 0.044(3) 0.044(3) -0.011(3) -0.021(3) 0.008(3)
O2 0.050(4) 0.045(3) 0.041(3) -0.002(3) 0.003(3) -0.006(3)
C1 0.035(4) 0.028(3) 0.028(3) -0.003(3) -0.008(3) -0.004(3)
C2 0.037(4) 0.042(4) 0.037(4) -0.008(3) -0.010(3) -0.003(3)
C3 0.035(5) 0.049(5) 0.053(5) -0.003(4) -0.017(4) -0.005(4)
C4 0.055(5) 0.039(4) 0.037(4) 0.002(3) -0.029(4) -0.015(4)
C5 0.053(5) 0.045(4) 0.030(4) -0.007(3) -0.014(4) -0.010(4)
C6 0.036(4) 0.042(4) 0.033(4) -0.008(3) -0.012(3) -0.001(3)
C7 0.034(4) 0.036(4) 0.028(3) -0.007(3) -0.012(3) -0.003(3)
C8 0.027(4) 0.032(3) 0.026(3) -0.007(3) -0.012(3) -0.006(3)
C9 0.055(5) 0.042(4) 0.033(4) 0.004(3) -0.017(4) -0.014(4)
C10 0.042(5) 0.036(4) 0.041(4) 0.001(3) -0.022(4) 0.001(3)
C11 0.029(4) 0.035(4) 0.033(4) -0.005(3) -0.014(3) -0.003(3)
C12 0.031(4) 0.039(4) 0.040(4) -0.011(3) -0.012(3) 0.002(3)
C13 0.057(6) 0.050(5) 0.053(5) -0.009(4) -0.037(5) -0.003(4)
C14 0.032(5) 0.124(11) 0.048(6) -0.032(6) -0.018(4) -0.011(6)
C15 0.100(10) 0.088(9) 0.072(8) 0.024(7) -0.055(8) -0.067(8)
C16 0.085(8) 0.041(5) 0.092(9) -0.023(5) -0.053(7) -0.008(5)
C17 0.050(6) 0.074(7) 0.036(4) -0.017(4) -0.012(4) -0.015(5)
C18 0.043(5) 0.046(4) 0.030(4) -0.006(3) -0.005(3) -0.010(4)
Br2 0.0467(6) 0.0710(7) 0.0564(6) 0.0008(5) 0.0078(5) 0.0100(5)
Fe3 0.0399(7) 0.0338(6) 0.0280(6) -0.0004(4) -0.0090(5) -0.0014(5)
O3 0.037(3) 0.058(4) 0.042(3) -0.016(3) -0.006(3) -0.015(3)
O4 0.086(6) 0.053(4) 0.057(4) -0.009(3) -0.044(4) -0.002(4)
C19 0.031(4) 0.034(4) 0.028(3) -0.001(3) -0.012(3) -0.006(3)
C20 0.027(4) 0.052(5) 0.036(4) -0.009(3) -0.016(3) -0.007(3)
C21 0.061(6) 0.050(5) 0.030(4) -0.009(3) -0.010(4) 0.004(4)
C22 0.033(4) 0.037(4) 0.040(4) 0.002(3) -0.006(4) 0.002(3)
C23 0.038(5) 0.045(4) 0.048(5) -0.002(4) -0.019(4) -0.004(4)
C24 0.048(5) 0.038(4) 0.041(4) -0.008(3) -0.018(4) -0.004(4)
C25 0.036(4) 0.040(4) 0.027(4) -0.006(3) -0.011(3) -0.006(3)
C26 0.032(4) 0.041(4) 0.026(3) 0.001(3) -0.007(3) -0.006(3)
C27 0.039(5) 0.041(4) 0.052(5) 0.002(4) -0.025(4) -0.008(4)
C28 0.052(6) 0.042(5) 0.074(7) 0.009(5) -0.019(5) -0.018(4)
C29 0.037(5) 0.060(6) 0.043(5) 0.019(4) -0.006(4) 0.004(4)
C30 0.042(5) 0.055(5) 0.028(4) -0.002(3) -0.006(3) 0.009(4)
C31 0.062(7) 0.047(5) 0.079(7) -0.018(5) -0.051(6) -0.002(4)
C32 0.043(5) 0.049(5) 0.051(5) 0.002(4) -0.011(4) 0.005(4)
C33 0.063(6) 0.040(5) 0.055(6) -0.015(4) -0.006(5) 0.006(4)
C34 0.071(7) 0.064(6) 0.033(4) -0.007(4) -0.001(4) 0.008(5)
C35 0.055(6) 0.045(5) 0.048(5) 0.005(4) 0.013(4) 0.003(4)
C36 0.037(5) 0.050(5) 0.051(5) -0.005(4) -0.007(4) -0.003(4)

_geom_special_details            
;
 All esds (except the esd in the dihedral angle between two l.s. planes)
 are estimated using the full covariance matrix.  The cell esds are taken
 into account individually in the estimation of esds in distances, angles
 and torsion angles; correlations between esds in cell parameters are only
 used when they are defined by crystal symmetry.  An approximate (isotropic)
 treatment of cell esds is used for estimating esds involving l.s. planes.
;
loop_
_geom_bond_atom_site_label_1
_geom_bond_atom_site_label_2
_geom_bond_distance
_geom_bond_site_symmetry_2
_geom_bond_publ_flag
Br1 C4 1.905(8) . ?
Fe03 C8 2.041(7) . ?
Fe03 C9 2.049(8) . ?
Fe03 C10 2.040(9) . ?
Fe03 C11 2.038(8) . ?
Fe03 C13 2.050(9) . ?
Fe03 C14 2.016(10) . ?
Fe03 C15 2.055(10) . ?
Fe03 C16 2.040(9) . ?
Fe03 C17 2.047(9) . ?
Fe03 C18 2.058(8) . ?
O1 H1 0.8200 . ?
O1 C7 1.426(10) . ?
O2 C12 1.211(10) . ?
C1 C2 1.385(12) . ?
C1 C6 1.400(10) . ?
C1 C7 1.520(11) . ?
C2 H2 0.9300 . ?
C2 C3 1.387(13) . ?
C3 H3 0.9300 . ?
C3 C4 1.374(13) . ?
C4 C5 1.359(13) . ?
C5 H5 0.9300 . ?
C5 C6 1.386(12) . ?
C6 H6 0.9300 . ?
C7 H7 0.9800 . ?
C7 C8 1.507(10) . ?
C8 C11 1.448(10) . ?
C8 C18 1.420(10) . ?
C9 H9 0.9300 . ?
C9 C10 1.420(12) . ?
C9 C18 1.414(12) . ?
C10 H10 0.9300 . ?
C10 C11 1.438(11) . ?
C11 C12 1.448(11) . ?
C12 H12 0.9300 . ?
C13 H13 0.9300 . ?
C13 C14 1.408(16) . ?
C13 C17 1.394(14) . ?
C14 H14 0.9300 . ?
C14 C15 1.391(19) . ?
C15 H15 0.9300 . ?
C15 C16 1.385(19) . ?
C16 H16 0.9300 . ?
C16 C17 1.396(16) . ?
C17 H17 0.9300 . ?
C18 H18 0.9300 . ?
Br2 C22 1.897(8) . ?
Fe3 C26 2.041(8) . ?
Fe3 C27 2.028(9) . ?
Fe3 C28 2.026(10) . ?
Fe3 C29 2.044(9) . ?
Fe3 C30 2.055(8) . ?
Fe3 C32 2.048(10) . ?
Fe3 C33 2.042(9) . ?
Fe3 C34 2.038(9) . ?
Fe3 C35 2.038(9) . ?
Fe3 C36 2.051(10) . ?
O3 H3A 0.8200 . ?
O3 C25 1.424(10) . ?
O4 C31 1.211(13) . ?
C19 C20 1.384(11) . ?
C19 C24 1.383(12) . ?
C19 C25 1.522(10) . ?
C20 H20 0.9300 . ?
C20 C21 1.400(12) . ?
C21 H21 0.9300 . ?
C21 C22 1.369(14) . ?
C22 C23 1.378(13) . ?
C23 H23 0.9300 . ?
C23 C24 1.388(13) . ?
C24 H24 0.9300 . ?
C25 H25 0.9800 . ?
C25 C26 1.506(10) . ?
C26 C27 1.459(12) . ?
C26 C30 1.416(11) . ?
C27 C28 1.433(13) . ?
C27 C31 1.442(14) . ?
C28 H28 0.9300 . ?
C28 C29 1.402(16) . ?
C29 H29 0.9300 . ?
C29 C30 1.409(14) . ?
C30 H30 0.9300 . ?
C31 H31 0.9300 . ?
C32 H32 0.9300 . ?
C32 C33 1.413(15) . ?
C32 C36 1.409(14) . ?
C33 H33 0.9300 . ?
C33 C34 1.425(14) . ?
C34 H34 0.9300 . ?
C34 C35 1.411(16) . ?
C35 H35 0.9300 . ?
C35 C36 1.416(14) . ?
C36 H36 0.9300 . ?

loop_
_geom_angle_atom_site_label_1
_geom_angle_atom_site_label_2
_geom_angle_atom_site_label_3
_geom_angle
_geom_angle_site_symmetry_1
_geom_angle_site_symmetry_3
_geom_angle_publ_flag
C8 Fe03 C9 68.9(3) . . ?
C8 Fe03 C13 108.5(3) . . ?
C8 Fe03 C15 159.0(5) . . ?
C8 Fe03 C17 124.4(4) . . ?
C8 Fe03 C18 40.5(3) . . ?
C9 Fe03 C13 155.6(4) . . ?
C9 Fe03 C15 105.8(4) . . ?
C9 Fe03 C18 40.3(4) . . ?
C10 Fe03 C8 69.8(3) . . ?
C10 Fe03 C9 40.7(4) . . ?
C10 Fe03 C13 163.1(4) . . ?
C10 Fe03 C15 120.3(5) . . ?
C10 Fe03 C16 108.2(4) . . ?
C10 Fe03 C17 126.5(4) . . ?
C10 Fe03 C18 68.2(4) . . ?
C11 Fe03 C8 41.6(3) . . ?
C11 Fe03 C9 68.7(3) . . ?
C11 Fe03 C10 41.3(3) . . ?
C11 Fe03 C13 126.4(4) . . ?
C11 Fe03 C15 157.3(5) . . ?
C11 Fe03 C16 123.9(5) . . ?
C11 Fe03 C17 111.1(4) . . ?
C11 Fe03 C18 68.3(3) . . ?
C13 Fe03 C15 67.5(5) . . ?
C13 Fe03 C18 122.0(4) . . ?
C14 Fe03 C8 123.5(4) . . ?
C14 Fe03 C9 119.3(4) . . ?
C14 Fe03 C10 154.5(4) . . ?
C14 Fe03 C11 162.1(5) . . ?
C14 Fe03 C13 40.5(5) . . ?
C14 Fe03 C15 39.9(6) . . ?
C14 Fe03 C16 67.0(5) . . ?
C14 Fe03 C17 67.0(4) . . ?
C14 Fe03 C18 106.7(4) . . ?
C15 Fe03 C18 122.6(5) . . ?
C16 Fe03 C8 160.0(4) . . ?
C16 Fe03 C9 123.3(4) . . ?
C16 Fe03 C13 67.4(4) . . ?
C16 Fe03 C15 39.6(5) . . ?
C16 Fe03 C17 40.0(5) . . ?
C16 Fe03 C18 158.6(4) . . ?
C17 Fe03 C9 161.0(4) . . ?
C17 Fe03 C13 39.8(4) . . ?
C17 Fe03 C15 66.7(5) . . ?
C17 Fe03 C18 158.5(4) . . ?
C7 O1 H1 109.5 . . ?
C2 C1 C6 118.8(8) . . ?
C2 C1 C7 120.8(7) . . ?
C6 C1 C7 120.2(7) . . ?
C1 C2 H2 119.4 . . ?
C1 C2 C3 121.1(8) . . ?
C3 C2 H2 119.4 . . ?
C2 C3 H3 120.9 . . ?
C4 C3 C2 118.3(8) . . ?
C4 C3 H3 120.9 . . ?
C3 C4 Br1 119.2(7) . . ?
C5 C4 Br1 118.4(7) . . ?
C5 C4 C3 122.4(8) . . ?
C4 C5 H5 120.3 . . ?
C4 C5 C6 119.4(8) . . ?
C6 C5 H5 120.3 . . ?
C1 C6 H6 120.0 . . ?
C5 C6 C1 120.0(8) . . ?
C5 C6 H6 120.0 . . ?
O1 C7 C1 109.2(6) . . ?
O1 C7 H7 109.7 . . ?
O1 C7 C8 111.1(6) . . ?
C1 C7 H7 109.7 . . ?
C8 C7 C1 107.4(6) . . ?
C8 C7 H7 109.7 . . ?
C7 C8 Fe03 133.1(5) . . ?
C11 C8 Fe03 69.1(4) . . ?
C11 C8 C7 127.8(6) . . ?
C18 C8 Fe03 70.4(5) . . ?
C18 C8 C7 124.8(7) . . ?
C18 C8 C11 106.6(7) . . ?
Fe03 C9 H9 126.2 . . ?
C10 C9 Fe03 69.3(5) . . ?
C10 C9 H9 125.8 . . ?
C18 C9 Fe03 70.2(5) . . ?
C18 C9 H9 125.8 . . ?
C18 C9 C10 108.3(7) . . ?
Fe03 C10 H10 126.0 . . ?
C9 C10 Fe03 70.0(5) . . ?
C9 C10 H10 126.2 . . ?
C9 C10 C11 107.5(7) . . ?
C11 C10 Fe03 69.3(5) . . ?
C11 C10 H10 126.2 . . ?
C8 C11 Fe03 69.3(4) . . ?
C8 C11 C12 128.6(7) . . ?
C10 C11 Fe03 69.4(5) . . ?
C10 C11 C8 108.0(7) . . ?
C10 C11 C12 122.8(7) . . ?
C12 C11 Fe03 119.7(6) . . ?
O2 C12 C11 126.4(7) . . ?
O2 C12 H12 116.8 . . ?
C11 C12 H12 116.8 . . ?
Fe03 C13 H13 126.2 . . ?
C14 C13 Fe03 68.4(6) . . ?
C14 C13 H13 126.9 . . ?
C17 C13 Fe03 70.0(6) . . ?
C17 C13 H13 126.9 . . ?
C17 C13 C14 106.2(10) . . ?
Fe03 C14 H14 123.6 . . ?
C13 C14 Fe03 71.0(6) . . ?
C13 C14 H14 125.4 . . ?
C15 C14 Fe03 71.5(7) . . ?
C15 C14 C13 109.2(10) . . ?
C15 C14 H14 125.4 . . ?
Fe03 C15 H15 127.1 . . ?
C14 C15 Fe03 68.5(6) . . ?
C14 C15 H15 126.3 . . ?
C16 C15 Fe03 69.7(6) . . ?
C16 C15 C14 107.5(10) . . ?
C16 C15 H15 126.3 . . ?
Fe03 C16 H16 124.7 . . ?
C15 C16 Fe03 70.8(6) . . ?
C15 C16 H16 125.9 . . ?
C15 C16 C17 108.3(10) . . ?
C17 C16 Fe03 70.3(5) . . ?
C17 C16 H16 125.9 . . ?
Fe03 C17 H17 126.0 . . ?
C13 C17 Fe03 70.2(5) . . ?
C13 C17 C16 108.8(9) . . ?
C13 C17 H17 125.6 . . ?
C16 C17 Fe03 69.8(6) . . ?
C16 C17 H17 125.6 . . ?
Fe03 C18 H18 127.8 . . ?
C8 C18 Fe03 69.1(4) . . ?
C8 C18 H18 125.3 . . ?
C9 C18 Fe03 69.5(5) . . ?
C9 C18 C8 109.5(7) . . ?
C9 C18 H18 125.3 . . ?
C26 Fe3 C29 68.7(3) . . ?
C26 Fe3 C30 40.4(3) . . ?
C26 Fe3 C32 154.9(4) . . ?
C26 Fe3 C33 163.4(4) . . ?
C26 Fe3 C36 120.6(4) . . ?
C27 Fe3 C26 42.0(4) . . ?
C27 Fe3 C29 68.9(4) . . ?
C27 Fe3 C30 68.7(4) . . ?
C27 Fe3 C32 160.7(4) . . ?
C27 Fe3 C33 125.2(4) . . ?
C27 Fe3 C34 110.1(4) . . ?
C27 Fe3 C35 123.9(4) . . ?
C27 Fe3 C36 158.5(4) . . ?
C28 Fe3 C26 69.7(4) . . ?
C28 Fe3 C27 41.4(4) . . ?
C28 Fe3 C29 40.3(4) . . ?
C28 Fe3 C30 67.9(4) . . ?
C28 Fe3 C32 122.6(4) . . ?
C28 Fe3 C33 107.5(4) . . ?
C28 Fe3 C34 124.1(5) . . ?
C28 Fe3 C35 160.3(5) . . ?
C28 Fe3 C36 157.8(4) . . ?
C29 Fe3 C30 40.2(4) . . ?
C29 Fe3 C32 105.5(4) . . ?
C29 Fe3 C36 121.4(4) . . ?
C32 Fe3 C30 119.6(4) . . ?
C32 Fe3 C36 40.2(4) . . ?
C33 Fe3 C29 120.3(4) . . ?
C33 Fe3 C30 154.9(4) . . ?
C33 Fe3 C32 40.4(4) . . ?
C33 Fe3 C36 68.3(4) . . ?
C34 Fe3 C26 126.3(4) . . ?
C34 Fe3 C29 157.8(4) . . ?
C34 Fe3 C30 161.7(4) . . ?
C34 Fe3 C32 67.8(4) . . ?
C34 Fe3 C33 40.9(4) . . ?
C34 Fe3 C36 68.0(5) . . ?
C35 Fe3 C26 108.2(3) . . ?
C35 Fe3 C29 158.6(5) . . ?
C35 Fe3 C30 123.9(4) . . ?
C35 Fe3 C32 67.9(4) . . ?
C35 Fe3 C33 68.7(4) . . ?
C35 Fe3 C34 40.5(5) . . ?
C35 Fe3 C36 40.5(4) . . ?
C36 Fe3 C30 106.1(4) . . ?
C25 O3 H3A 109.5 . . ?
C20 C19 C25 121.4(7) . . ?
C24 C19 C20 118.7(7) . . ?
C24 C19 C25 119.5(7) . . ?
C19 C20 H20 119.7 . . ?
C19 C20 C21 120.7(8) . . ?
C21 C20 H20 119.7 . . ?
C20 C21 H21 120.7 . . ?
C22 C21 C20 118.7(8) . . ?
C22 C21 H21 120.7 . . ?
C21 C22 Br2 118.6(7) . . ?
C21 C22 C23 122.1(8) . . ?
C23 C22 Br2 119.2(7) . . ?
C22 C23 H23 120.9 . . ?
C22 C23 C24 118.2(9) . . ?
C24 C23 H23 120.9 . . ?
C19 C24 C23 121.5(8) . . ?
C19 C24 H24 119.2 . . ?
C23 C24 H24 119.2 . . ?
O3 C25 C19 108.4(6) . . ?
O3 C25 H25 110.1 . . ?
O3 C25 C26 111.8(7) . . ?
C19 C25 H25 110.1 . . ?
C26 C25 C19 106.4(6) . . ?
C26 C25 H25 110.1 . . ?
C25 C26 Fe3 133.9(5) . . ?
C27 C26 Fe3 68.5(5) . . ?
C27 C26 C25 126.8(7) . . ?
C30 C26 Fe3 70.3(5) . . ?
C30 C26 C25 125.8(8) . . ?
C30 C26 C27 106.6(7) . . ?
C26 C27 Fe3 69.5(5) . . ?
C28 C27 Fe3 69.2(6) . . ?
C28 C27 C26 106.9(8) . . ?
C28 C27 C31 124.3(9) . . ?
C31 C27 Fe3 119.3(7) . . ?
C31 C27 C26 128.1(8) . . ?
Fe3 C28 H28 126.0 . . ?
C27 C28 Fe3 69.4(5) . . ?
C27 C28 H28 125.7 . . ?
C29 C28 Fe3 70.5(6) . . ?
C29 C28 C27 108.6(9) . . ?
C29 C28 H28 125.7 . . ?
Fe3 C29 H29 126.3 . . ?
C28 C29 Fe3 69.2(6) . . ?
C28 C29 H29 125.8 . . ?
C28 C29 C30 108.5(8) . . ?
C30 C29 Fe3 70.3(5) . . ?
C30 C29 H29 125.8 . . ?
Fe3 C30 H30 127.6 . . ?
C26 C30 Fe3 69.2(5) . . ?
C26 C30 H30 125.3 . . ?
C29 C30 Fe3 69.5(5) . . ?
C29 C30 C26 109.4(9) . . ?
C29 C30 H30 125.3 . . ?
O4 C31 C27 126.3(9) . . ?
O4 C31 H31 116.9 . . ?
C27 C31 H31 116.9 . . ?
Fe3 C32 H32 126.6 . . ?
C33 C32 Fe3 69.5(6) . . ?
C33 C32 H32 125.5 . . ?
C36 C32 Fe3 70.0(6) . . ?
C36 C32 H32 125.5 . . ?
C36 C32 C33 109.1(9) . . ?
Fe3 C33 H33 125.5 . . ?
C32 C33 Fe3 70.0(5) . . ?
C32 C33 H33 126.6 . . ?
C32 C33 C34 106.9(9) . . ?
C34 C33 Fe3 69.4(5) . . ?
C34 C33 H33 126.6 . . ?
Fe3 C34 H34 126.4 . . ?
C33 C34 Fe3 69.7(5) . . ?
C33 C34 H34 125.8 . . ?
C35 C34 Fe3 69.7(5) . . ?
C35 C34 C33 108.4(9) . . ?
C35 C34 H34 125.8 . . ?
Fe3 C35 H35 125.6 . . ?
C34 C35 Fe3 69.8(6) . . ?
C34 C35 H35 126.0 . . ?
C34 C35 C36 108.0(9) . . ?
C36 C35 Fe3 70.2(5) . . ?
C36 C35 H35 126.0 . . ?
Fe3 C36 H36 126.4 . . ?
C32 C36 Fe3 69.8(6) . . ?
C32 C36 C35 107.7(10) . . ?
C32 C36 H36 126.1 . . ?
C35 C36 Fe3 69.2(6) . . ?
C35 C36 H36 126.1 . . ?

loop_
_geom_torsion_atom_site_label_1
_geom_torsion_atom_site_label_2
_geom_torsion_atom_site_label_3
_geom_torsion_atom_site_label_4
_geom_torsion
_geom_torsion_site_symmetry_1
_geom_torsion_site_symmetry_2
_geom_torsion_site_symmetry_3
_geom_torsion_site_symmetry_4
_geom_torsion_publ_flag
Br1 C4 C5 C6 -177.8(6) . . . . ?
Fe03 C8 C11 C10 58.8(6) . . . . ?
Fe03 C8 C11 C12 -112.1(8) . . . . ?
Fe03 C8 C18 C9 -57.8(6) . . . . ?
Fe03 C9 C10 C11 -59.4(6) . . . . ?
Fe03 C9 C18 C8 57.6(6) . . . . ?
Fe03 C10 C11 C8 -58.7(5) . . . . ?
Fe03 C10 C11 C12 112.8(8) . . . . ?
Fe03 C11 C12 O2 -93.1(10) . . . . ?
Fe03 C13 C14 C15 61.7(7) . . . . ?
Fe03 C13 C17 C16 -59.3(7) . . . . ?
Fe03 C14 C15 C16 59.0(8) . . . . ?
Fe03 C15 C16 C17 60.6(7) . . . . ?
Fe03 C16 C17 C13 59.6(7) . . . . ?
O1 C7 C8 Fe03 -49.2(9) . . . . ?
O1 C7 C8 C11 -145.4(7) . . . . ?
O1 C7 C8 C18 46.1(10) . . . . ?
C1 C2 C3 C4 -0.9(13) . . . . ?
C1 C7 C8 Fe03 -168.5(5) . . . . ?
C1 C7 C8 C11 95.2(9) . . . . ?
C1 C7 C8 C18 -73.3(9) . . . . ?
C2 C1 C6 C5 -0.8(11) . . . . ?
C2 C1 C7 O1 154.3(7) . . . . ?
C2 C1 C7 C8 -85.2(8) . . . . ?
C2 C3 C4 Br1 178.1(6) . . . . ?
C2 C3 C4 C5 0.3(13) . . . . ?
C3 C4 C5 C6 0.0(13) . . . . ?
C4 C5 C6 C1 0.2(12) . . . . ?
C6 C1 C2 C3 1.2(12) . . . . ?
C6 C1 C7 O1 -31.6(9) . . . . ?
C6 C1 C7 C8 88.9(8) . . . . ?
C7 C1 C2 C3 175.3(8) . . . . ?
C7 C1 C6 C5 -175.0(7) . . . . ?
C7 C8 C11 Fe03 129.1(8) . . . . ?
C7 C8 C11 C10 -172.1(7) . . . . ?
C7 C8 C11 C12 17.0(13) . . . . ?
C7 C8 C18 Fe03 -129.5(8) . . . . ?
C7 C8 C18 C9 172.7(7) . . . . ?
C8 C11 C12 O2 -6.9(15) . . . . ?
C9 C10 C11 Fe03 59.8(6) . . . . ?
C9 C10 C11 C8 1.1(10) . . . . ?
C9 C10 C11 C12 172.6(8) . . . . ?
C10 C9 C18 Fe03 -59.0(6) . . . . ?
C10 C9 C18 C8 -1.5(10) . . . . ?
C10 C11 C12 O2 -176.6(9) . . . . ?
C11 C8 C18 Fe03 59.9(5) . . . . ?
C11 C8 C18 C9 2.1(9) . . . . ?
C13 C14 C15 Fe03 -61.4(7) . . . . ?
C13 C14 C15 C16 -2.4(12) . . . . ?
C14 C13 C17 Fe03 59.1(6) . . . . ?
C14 C13 C17 C16 -0.2(11) . . . . ?
C14 C15 C16 Fe03 -58.3(7) . . . . ?
C14 C15 C16 C17 2.3(12) . . . . ?
C15 C16 C17 Fe03 -60.9(7) . . . . ?
C15 C16 C17 C13 -1.3(12) . . . . ?
C17 C13 C14 Fe03 -60.1(7) . . . . ?
C17 C13 C14 C15 1.6(11) . . . . ?
C18 C8 C11 Fe03 -60.8(5) . . . . ?
C18 C8 C11 C10 -2.0(9) . . . . ?
C18 C8 C11 C12 -172.8(8) . . . . ?
C18 C9 C10 Fe03 59.6(6) . . . . ?
C18 C9 C10 C11 0.2(10) . . . . ?
Br2 C22 C23 C24 -179.1(6) . . . . ?
Fe3 C26 C27 C28 59.3(7) . . . . ?
Fe3 C26 C27 C31 -111.8(10) . . . . ?
Fe3 C26 C30 C29 -57.9(6) . . . . ?
Fe3 C27 C28 C29 59.9(7) . . . . ?
Fe3 C27 C31 O4 -94.7(13) . . . . ?
Fe3 C28 C29 C30 59.6(6) . . . . ?
Fe3 C29 C30 C26 57.7(6) . . . . ?
Fe3 C32 C33 C34 60.0(7) . . . . ?
Fe3 C32 C36 C35 -59.1(7) . . . . ?
Fe3 C33 C34 C35 59.2(7) . . . . ?
Fe3 C34 C35 C36 60.1(7) . . . . ?
Fe3 C35 C36 C32 59.4(7) . . . . ?
O3 C25 C26 Fe3 -49.1(10) . . . . ?
O3 C25 C26 C27 -144.0(8) . . . . ?
O3 C25 C26 C30 47.7(10) . . . . ?
C19 C20 C21 C22 1.6(13) . . . . ?
C19 C25 C26 Fe3 -167.3(6) . . . . ?
C19 C25 C26 C27 97.8(9) . . . . ?
C19 C25 C26 C30 -70.5(10) . . . . ?
C20 C19 C24 C23 -2.0(12) . . . . ?
C20 C19 C25 O3 -27.5(10) . . . . ?
C20 C19 C25 C26 92.9(8) . . . . ?
C20 C21 C22 Br2 177.4(7) . . . . ?
C20 C21 C22 C23 -1.7(13) . . . . ?
C21 C22 C23 C24 0.1(13) . . . . ?
C22 C23 C24 C19 1.9(13) . . . . ?
C24 C19 C20 C21 0.3(12) . . . . ?
C24 C19 C25 O3 159.8(7) . . . . ?
C24 C19 C25 C26 -79.8(9) . . . . ?
C25 C19 C20 C21 -172.5(8) . . . . ?
C25 C19 C24 C23 170.8(8) . . . . ?
C25 C26 C27 Fe3 129.5(8) . . . . ?
C25 C26 C27 C28 -171.2(8) . . . . ?
C25 C26 C27 C31 17.7(15) . . . . ?
C25 C26 C30 Fe3 -130.6(8) . . . . ?
C25 C26 C30 C29 171.6(8) . . . . ?
C26 C27 C28 Fe3 -59.5(6) . . . . ?
C26 C27 C28 C29 0.4(11) . . . . ?
C26 C27 C31 O4 -8.7(18) . . . . ?
C27 C26 C30 Fe3 59.2(6) . . . . ?
C27 C26 C30 C29 1.3(10) . . . . ?
C27 C28 C29 Fe3 -59.1(7) . . . . ?
C27 C28 C29 C30 0.4(11) . . . . ?
C28 C27 C31 O4 -178.4(11) . . . . ?
C28 C29 C30 Fe3 -58.8(7) . . . . ?
C28 C29 C30 C26 -1.1(10) . . . . ?
C30 C26 C27 Fe3 -60.3(6) . . . . ?
C30 C26 C27 C28 -1.0(10) . . . . ?
C30 C26 C27 C31 -172.1(10) . . . . ?
C31 C27 C28 Fe3 112.1(10) . . . . ?
C31 C27 C28 C29 171.9(9) . . . . ?
C32 C33 C34 Fe3 -60.3(7) . . . . ?
C32 C33 C34 C35 -1.2(12) . . . . ?
C33 C32 C36 Fe3 58.7(7) . . . . ?
C33 C32 C36 C35 -0.3(11) . . . . ?
C33 C34 C35 Fe3 -59.1(7) . . . . ?
C33 C34 C35 C36 1.0(12) . . . . ?
C34 C35 C36 Fe3 -59.8(7) . . . . ?
C34 C35 C36 C32 -0.4(11) . . . . ?
C36 C32 C33 Fe3 -59.0(7) . . . . ?
C36 C32 C33 C34 0.9(11) . . . . ?

_shelx_res_file                  
;
TITL febr_a.res in P1
    febr.res
    created by SHELXL-2018/3 at 14:28:17 on 11-Apr-2023
REM Old TITL Febr in P1
REM SHELXT solution in P1: R1 0.131, Rweak 0.119, Alpha 0.000
REM <I/s> 0.000 for 0 systematic absences, Orientation as input
REM Flack x = 0.019 ( 0.006 ) from 2204 Parsons' quotients
REM Formula found by SHELXT: C35 N O4 Fe2 Br2
CELL 1.54184 7.613 8.5829 12.8193 80.36 73.628 82.082
ZERR 2 0.0005 0.0004 0.0007 0.004 0.005 0.005
LATT -1
SFAC C H Br Fe O
UNIT 36 30 2 2 4

L.S. 10
PLAN  2
TEMP 0
CONF
list 4
MORE -1
BOND $H
fmap 2 53
acta
OMIT -9 -2 -7
OMIT -9 -3 -8
OMIT -8 -2 -9
OMIT -9 -1 -6
OMIT -8 -1 -8
OMIT -9 -3 -7
OMIT -8 -5 -9
OMIT -9 -2 -6
OMIT -8 -3 -9
OMIT 6 -6 2
OMIT 5 -6 2
REM <olex2.extras>
REM <HklSrc "%.\\Febr.hkl">
REM </olex2.extras>

WGHT    0.048400    0.404300
FVAR       0.67129
BR1   3    0.667335    0.207938    0.003977    11.00000    0.09171    0.08894 =
         0.05728   -0.00765   -0.04402   -0.03410
FE03  4    1.140822    0.833835    0.294078    11.00000    0.03460    0.03211 =
         0.02920   -0.00314   -0.01129   -0.00727
O1    5    1.213674    0.409946    0.288361    11.00000    0.03682    0.04449 =
         0.04436   -0.01116   -0.02091    0.00758
AFIX 147
H1    2    1.240767    0.401605    0.346723    11.00000   -1.50000
AFIX   0
O2    5    0.718012    0.651172    0.481593    11.00000    0.05042    0.04515 =
         0.04072   -0.00201    0.00322   -0.00579
C1    1    0.939620    0.403987    0.232009    11.00000    0.03478    0.02770 =
         0.02835   -0.00254   -0.00787   -0.00433
C2    1    0.750909    0.398247    0.259715    11.00000    0.03708    0.04166 =
         0.03706   -0.00820   -0.01018   -0.00251
AFIX  43
H2    2    0.678775    0.433163    0.324654    11.00000   -1.20000
AFIX   0
C3    1    0.667705    0.341318    0.192261    11.00000    0.03507    0.04929 =
         0.05282   -0.00282   -0.01707   -0.00468
AFIX  43
H3    2    0.541140    0.336290    0.211658    11.00000   -1.20000
AFIX   0
C4    1    0.777046    0.292535    0.096041    11.00000    0.05541    0.03876 =
         0.03724    0.00193   -0.02932   -0.01547
C5    1    0.962413    0.297617    0.065458    11.00000    0.05266    0.04534 =
         0.02987   -0.00673   -0.01369   -0.00951
AFIX  43
H5    2    1.032600    0.263734   -0.000239    11.00000   -1.20000
AFIX   0
C6    1    1.046014    0.353719    0.132992    11.00000    0.03630    0.04243 =
         0.03311   -0.00758   -0.01218   -0.00147
AFIX  43
H6    2    1.172751    0.357977    0.112548    11.00000   -1.20000
AFIX   0
C7    1    1.028201    0.478022    0.301843    11.00000    0.03400    0.03620 =
         0.02812   -0.00654   -0.01224   -0.00276
AFIX  13
H7    2    0.959671    0.458153    0.379177    11.00000   -1.20000
AFIX   0
C8    1    1.020287    0.654147    0.263691    11.00000    0.02709    0.03203 =
         0.02640   -0.00700   -0.01239   -0.00607
C9    1    1.071789    0.890585    0.148030    11.00000    0.05524    0.04215 =
         0.03256    0.00378   -0.01691   -0.01410
AFIX  43
H9    2    1.124393    0.964193    0.089436    11.00000   -1.20000
AFIX   0
C10   1    0.917759    0.923289    0.237009    11.00000    0.04214    0.03559 =
         0.04106    0.00050   -0.02170    0.00064
AFIX  43
H10   2    0.851502    1.021580    0.246949    11.00000   -1.20000
AFIX   0
C11   1    0.882919    0.776769    0.308916    11.00000    0.02876    0.03469 =
         0.03282   -0.00513   -0.01382   -0.00340
C12   1    0.749006    0.768599    0.414914    11.00000    0.03142    0.03940 =
         0.03961   -0.01105   -0.01183    0.00175
AFIX  43
H12   2    0.680013    0.862876    0.433598    11.00000   -1.20000
AFIX   0
C13   1    1.306985    0.739025    0.394502    11.00000    0.05721    0.05020 =
         0.05338   -0.00912   -0.03660   -0.00333
AFIX  43
H13   2    1.324701    0.632471    0.422198    11.00000   -1.20000
AFIX   0
C14   1    1.407449    0.817222    0.294376    11.00000    0.03185    0.12357 =
         0.04788   -0.03167   -0.01822   -0.01149
AFIX  43
H14   2    1.502663    0.769649    0.243030    11.00000   -1.20000
AFIX   0
C15   1    1.341652    0.976918    0.284473    11.00000    0.09958    0.08847 =
         0.07195    0.02377   -0.05538   -0.06750
AFIX  43
H15   2    1.387387    1.054979    0.227176    11.00000   -1.20000
AFIX   0
C16   1    1.195496    0.998427    0.375593    11.00000    0.08452    0.04099 =
         0.09239   -0.02315   -0.05294   -0.00771
AFIX  43
H16   2    1.123071    1.093182    0.389027    11.00000   -1.20000
AFIX   0
C17   1    1.175621    0.853374    0.443797    11.00000    0.04978    0.07357 =
         0.03605   -0.01691   -0.01218   -0.01498
AFIX  43
H17   2    1.088953    0.835910    0.511082    11.00000   -1.20000
AFIX   0
C18   1    1.131504    0.726981    0.163747    11.00000    0.04282    0.04583 =
         0.02964   -0.00637   -0.00546   -0.00963
AFIX  43
H18   2    1.228617    0.675128    0.115991    11.00000   -1.20000
AFIX   0

BR2   3   -0.413122    0.737233    0.996105    11.00000    0.04666    0.07101 =
         0.05639    0.00077    0.00781    0.01005
FE3   4    0.554815    0.176804    0.694499    11.00000    0.03992    0.03378 =
         0.02800   -0.00039   -0.00897   -0.00143
O3    5    0.473041    0.605516    0.692511    11.00000    0.03702    0.05773 =
         0.04249   -0.01585   -0.00580   -0.01484
AFIX 147
H3A   2    0.559353    0.602123    0.637345    11.00000   -1.50000
AFIX   0
O4    5    0.261351    0.349123    0.501227    11.00000    0.08585    0.05320 =
         0.05709   -0.00854   -0.04359   -0.00232
C19   1    0.147152    0.597154    0.752649    11.00000    0.03116    0.03436 =
         0.02805   -0.00084   -0.01210   -0.00616
C20   1    0.142054    0.660194    0.846146    11.00000    0.02742    0.05190 =
         0.03599   -0.00919   -0.01614   -0.00662
AFIX  43
H20   2    0.251471    0.672326    0.861347    11.00000   -1.20000
AFIX   0
C21   1   -0.026091    0.705875    0.918059    11.00000    0.06065    0.04994 =
         0.03047   -0.00871   -0.01049    0.00372
AFIX  43
H21   2   -0.029474    0.750595    0.979935    11.00000   -1.20000
AFIX   0
C22   1   -0.185481    0.683388    0.895460    11.00000    0.03268    0.03655 =
         0.04005    0.00234   -0.00597    0.00160
C23   1   -0.185363    0.621349    0.803024    11.00000    0.03832    0.04460 =
         0.04826   -0.00163   -0.01888   -0.00424
AFIX  43
H23   2   -0.295072    0.607024    0.789041    11.00000   -1.20000
AFIX   0
C24   1   -0.017186    0.580803    0.731338    11.00000    0.04840    0.03828 =
         0.04088   -0.00838   -0.01845   -0.00442
AFIX  43
H24   2   -0.014918    0.541736    0.667494    11.00000   -1.20000
AFIX   0
C25   1    0.326873    0.528356    0.680970    11.00000    0.03576    0.03990 =
         0.02653   -0.00614   -0.01094   -0.00628
AFIX  13
H25   2    0.322979    0.545368    0.604097    11.00000   -1.20000
AFIX   0
C26   1    0.344761    0.353245    0.721335    11.00000    0.03218    0.04087 =
         0.02641    0.00078   -0.00727   -0.00586
C27   1    0.296897    0.226161    0.674812    11.00000    0.03900    0.04057 =
         0.05176    0.00169   -0.02523   -0.00764
C28   1    0.309664    0.083428    0.749517    11.00000    0.05199    0.04233 =
         0.07366    0.00860   -0.01943   -0.01850
AFIX  43
H28   2    0.287201   -0.016600    0.740450    11.00000   -1.20000
AFIX   0
C29   1    0.361691    0.119847    0.838566    11.00000    0.03659    0.06007 =
         0.04258    0.01938   -0.00551    0.00418
AFIX  43
H29   2    0.380292    0.047987    0.898255    11.00000   -1.20000
AFIX   0
C30   1    0.381016    0.283702    0.822316    11.00000    0.04155    0.05543 =
         0.02773   -0.00198   -0.00564    0.00880
AFIX  43
H30   2    0.412671    0.337810    0.870438    11.00000   -1.20000
AFIX   0
C31   1    0.269206    0.231638    0.567479    11.00000    0.06215    0.04714 =
         0.07931   -0.01770   -0.05135   -0.00226
AFIX  43
H31   2    0.256113    0.135699    0.547162    11.00000   -1.20000
AFIX   0
C32   1    0.795349    0.051444    0.713764    11.00000    0.04257    0.04869 =
         0.05116    0.00221   -0.01062    0.00492
AFIX  43
H32   2    0.811743   -0.015827    0.775863    11.00000   -1.20000
AFIX   0
C33   1    0.745761    0.005735    0.625793    11.00000    0.06251    0.03996 =
         0.05454   -0.01520   -0.00607    0.00639
AFIX  43
H33   2    0.722193   -0.095450    0.619867    11.00000   -1.20000
AFIX   0
C34   1    0.738795    0.144397    0.547908    11.00000    0.07083    0.06444 =
         0.03274   -0.00668   -0.00064    0.00788
AFIX  43
H34   2    0.711679    0.149198    0.481031    11.00000   -1.20000
AFIX   0
C35   1    0.780017    0.273187    0.589463    11.00000    0.05511    0.04518 =
         0.04762    0.00524    0.01256    0.00263
AFIX  43
H35   2    0.783052    0.377686    0.555344    11.00000   -1.20000
AFIX   0
C36   1    0.815953    0.215270    0.692277    11.00000    0.03665    0.05012 =
         0.05122   -0.00457   -0.00675   -0.00308
AFIX  43
H36   2    0.847486    0.274708    0.737484    11.00000   -1.20000
AFIX   0
HKLF 4


REM  febr_a.res in P1
REM wR2 = 0.1195, GooF = S = 1.080, Restrained GooF = 1.080 for all data
REM R1 = 0.0445 for 5326 Fo > 4sig(Fo) and 0.0507 for all 5856 data
REM 399 parameters refined using 3 restraints

END

WGHT      0.0487      0.3978

REM Highest difference peak  0.401,  deepest hole -0.524,  1-sigma level  0.082
Q1    1  -0.4561  0.7058  0.9370  11.00000  0.05    0.40
Q2    1   0.7795  0.1634  0.0388  11.00000  0.05    0.40
;
_shelx_res_checksum              4282
_olex2_date_sample_data_collection 2023-04-08
_olex2_submission_special_instructions 'No special instructions were received'
_oxdiff_exptl_absorpt_empirical_details 
;
Empirical correction (ABSPACK) includes:
- Absorption correction using spherical harmonics
- Frame scaling
;
_oxdiff_exptl_absorpt_empirical_full_max 2.558
_oxdiff_exptl_absorpt_empirical_full_min 0.435
